# Supplementary material for: Paramagnetic States in Oxygen-Doped Boron Nitride Extend Light Harvesting and Photochemistry to the Deep Visible Region
Source: Chem Mater. 2023 Feb 25;35(5):1858–67. doi: 10.1021/acs.chemmater.2c01646 (PMC10018733; doi:10.1021/acs.chemmater.2c01646)
Supplement: Supplementary file 2 — cm2c01646_si_002.zip [file cm2c01646_si_002.zip]

Archive with 2 entries (2 files):
- Paramagnetic states in oxygen-doped boron nitride extend light harvesting and photochemistry to deep visible region DFT files/BN.txt
- Paramagnetic states in oxygen-doped boron nitride extend light harvesting and photochemistry to deep visible region DFT files/Ideal BNO.txt
