# Supplementary material for: Paramagnetic States in Oxygen-Doped Boron Nitride Extend Light Harvesting and Photochemistry to the Deep Visible Region
Source: Chem Mater. 2023 Feb 25;35(5):1858–67. doi: 10.1021/acs.chemmater.2c01646 (PMC10018733; doi:10.1021/acs.chemmater.2c01646)
Supplement: Supplementary file 2 — cm2c01646_si_002.zip [file cm2c01646_si_002.zip › Paramagnetic states in oxygen-doped boron nitride extend light harvesting and photochemistry to deep visible region DFT files/BN.txt]

   A              B              GAMMA 
5.03759062     5.03759062   120.000000
CARTESIAN COORDINATES - PRIMITIVE CELL
 *******************************************************************************
 *      ATOM          X(ANGSTROM)         Y(ANGSTROM)         Z(ANGSTROM)
 *******************************************************************************
    1     5 B    -7.271135765853E-01 -1.259397655000E+00  0.000000000000E+00
    2     5 B    -7.271135765853E-01  1.259397655000E+00  0.000000000000E+00
    3     5 B     1.454227148808E+00 -2.518795310000E+00  0.000000000000E+00
    4     5 B     1.454227148808E+00  2.350018883046E-16  0.000000000000E+00
    5     7 N     0.000000000000E+00  0.000000000000E+00  0.000000000000E+00
    6     7 N     0.000000000000E+00  2.518795310000E+00  0.000000000000E+00
    7     7 N     2.181340725393E+00 -1.259397655000E+00  0.000000000000E+00
    8     7 N     2.181340725393E+00  1.259397655000E+00  0.000000000000E+00
