# Supplementary material for: Paramagnetic States in Oxygen-Doped Boron Nitride Extend Light Harvesting and Photochemistry to the Deep Visible Region
Source: Chem Mater. 2023 Feb 25;35(5):1858–67. doi: 10.1021/acs.chemmater.2c01646 (PMC10018733; doi:10.1021/acs.chemmater.2c01646)
Supplement: Supplementary file 2 — cm2c01646_si_002.zip [file cm2c01646_si_002.zip › Paramagnetic states in oxygen-doped boron nitride extend light harvesting and photochemistry to deep visible region DFT files/Ideal BNO.txt]

 A              B     		GAMMA 
5.04953056     5.04952883	120
CARTESIAN COORDINATES - PRIMITIVE CELL
 *******************************************************************************
 *      ATOM          X(ANGSTROM)         Y(ANGSTROM)         Z(ANGSTROM)
 *******************************************************************************
    1     5 B    -7.542053627227E-01 -1.306321732311E+00 -6.131440811546E-07
    2     5 B    -7.542053624239E-01  1.306321586570E+00 -9.464618522223E-07
    3     5 B     1.457673855713E+00 -2.524764433210E+00 -1.262878437561E-07
    4     5 B     1.508411704593E+00 -2.947090484978E-08 -4.443832807379E-07
    5     8 O     8.928789393017E-08 -5.878179693148E-08  3.831353238084E-06
    6     7 N    -1.108696442950E-03  2.524764386745E+00 -9.444019278471E-07
    7     7 N     2.187064988017E+00 -1.261422746623E+00 -1.001524281954E-06
    8     7 N     2.187064735075E+00  1.261422709292E+00  2.448500295880E-07
         
